# Supplementary material for: A Molecular Docking Study Reveals That Short Peptides Induce Conformational Changes in the Structure of Human Tubulin Isotypes αβI, αβII, αβIII and αβIV
Source: J Funct Biomater. 2023 Feb 28;14(3):135. doi: 10.3390/jfb14030135 (PMC10054586; doi:10.3390/jfb14030135)
Supplement: Supplementary file 1 [file jfb-14-00135-s001.zip]

Archive with 1 entries (1 files):
- jfb-2216066-supplimentary.pdf
